# Supplementary material for: KANPHOS: A Database of Kinase-Associated Neural Protein Phosphorylation in the Brain
Source: Cells. 2021 Dec 24;11(1):47. doi: 10.3390/cells11010047 (PMC8750479; doi:10.3390/cells11010047)
Supplement: Supplementary file 1 [file cells-11-00047-s001.zip]

Archive with 1 entries (1 files):
- cells-1515978-supplementary.pdf
